# Supplementary material for: Cryo-EM structures of intact V-ATPase from bovine brain
Source: Nat Commun. 2020 Aug 6;11:3921. doi: 10.1038/s41467-020-17762-9 (PMC7414150; doi:10.1038/s41467-020-17762-9)
Supplement: Supplementary file 3 — Source Data [file 41467_2020_17762_MOESM3_ESM.xlsx]

## Sheet: Supplementary Fig.1b
Fig.S1b
ethanol	bafilomycin A1(1uM)
1.379	0.578
1.418	0.629
1.421	0.637
